# Supplementary material for: Elevated serum YKL-40, IL-6, CRP, CEA, and CA19-9 combined as a prognostic biomarker panel after resection of colorectal liver metastases
Source: PLoS One. 2020 Aug 5;15(8):e0236569. doi: 10.1371/journal.pone.0236569 (PMC7406016; doi:10.1371/journal.pone.0236569)
Supplement: S1 File — (XLSX) [file pone.0236569.s009.xlsx]

## Sheet: Taul1
Gender (1=male;2=female)	Age at liver resection	IL-6 preop. (ng/ml)	IL-6 postop. (ng/ml)	YKL-40 preop. (ng/ml)	YKL-40 postop. (ng/ml)	CEA preop. (µg/l)	CEA postop. (µg/l)	CA19-9 preop. (kU/l)	CA19-9 postop. (kU/l)	CRP preop. (mg/l)	CRP postop. (mg/l)	Primary tumor (0=rectum;1=left;2=right)	0=metachronous/1=synchronous	Recurrence	Recurrence (months after resection)	Outcome (0=alive;1=dead)	Survival (months)	Survival (years)
2	52.9233		0.62		42	2.6	2	3	3	3	2.5	1	0	yes	114.233	0	232.1	19.0767
2	61.526	0.62	3.9	20	24	6.7	7.8	7	7	3	2.5	2	0	no		0	117.533	9.66027
2	64.9068	3	5.5	35	36	1	0.5	5	9	3	2.5	2	1	no		1	75.7333	6.22466
1	82.2822	3.6	5.5	68	68	1.8	1.4	3	3	3	4	1	0	yes	6.3	1	57.8	4.75068
2	71.1452	2.8	1.6	43	57	1.8	1.8	7	6	3	2.5	1	0	no		0	168.867	13.8795
2	70.0712	4.2	4.5	159	240	4.8	6.4	7	21	3	6	2	1	yes	3.26667	1	18.1333	1.49041
1	46.8932	1.8	6.2	76	64	31.8	2.5	1338	49	3	2.5	0	0	yes	36.6	1	135.4	11.1288
2	57.2055	2.2	7	54	244	2.4	2.4	3	6	3	2.5	1	1	yes	23.4333	1	48.2667	3.96712
1	66.3753	5	3.5	42	102	3.7	2.7	31	3	3	2.5	0	1	yes	10.1333	1	52.4333	4.30959
2	45.1616	1.8	16	48	44	0.5	0.5	5	4	3	89	0	1	yes	3.33333	1	34.7333	2.85479
1	81.6575	2.2	7	92	205	26.1	1.7	12	13	3	2.5	1	1	no		0	107.033	8.79726
1	64.4247	11	4.8	86	92	33.4	2.7	65	17	24	6	0	1	yes	3.4	1	33.9	2.7863
2	70.2247	4.3	4.4	118	141	105	0.5	237	7	46	2.5	1	0	no		0	193.8	15.9288
1	42.5644	3.1	2.6	75	42	1.4	1.2	19	23	3	2.5	0	1	yes	20.6333	1	41.8333	3.43836
2	64.1781	2.4	0.82	62	44	62.4	4.4	3	3	3	2.5	2	0	yes	3.13333	1	24.9667	2.05205
2	66.5315	5.2	7.5	174	112	4.5	2.3	3	3	3	12.5	1	1	yes	11.4333	1	29.0333	2.3863
2	63.4603	2.1	6.8	33	45	16.7	9.3	24	9	3	6	1	1	yes	35.0667	1	66.7	5.48219
1	65.5096	2.5	13.6	80	57	4	2.6	23	12	3	34	0	0	no		0	58.4667	4.80548
1	62.4466	5.8	6.9	36	62	2	3.3	19	9	3	2.5	0	0	no		1	30.4667	2.50411
2	79.8055	4.2	2.7	219	43	51.1	0.5	16	13	3	2.5	2	0	no		0	84.4	6.93699
2	63.2493	2.9	7.6	101	159	0.5	1.6	8	7	3	4	2	1	no		0	127.8	10.5041
2	65.2603	1.1	2.3	40	64	25.2	3.4	23	18	3	2.5	2	0	no		0	160.033	13.1534
1	71.3397	4.5	4.9	570	171	3	2.7	8	13	3	2.5	0	1	yes	9.36667	1	64.3667	5.29041
1	69.0712	7.9	33.9	38	70	0.5	0.5	6	22	3	47	0	1	yes	9.46667	0	98.1667	8.06849
2	68.8027	1.7	28.7	82	255	311	294	389	518	3	134	1	0	yes	13.3667	1	25.5333	2.09863
1	70.0712		2.1		97	4.5	3.9	3	3	8	2.5	1	1	yes	67.2	0	185.933	15.2822
2	69.2904	2.7	3	35	50	17.3	3.4	94	15	3	2.5	2	0	yes	3.23333	1	20.8667	1.71507
2	61.1973	2.6	1.7	58	61	28	2.6	59	3	3	2.5	2	1	yes	11.3333	1	37.1333	3.05205
2	43.8822	2.5	7.5	120	229	4	1.6	31	3	3	2.5	1	1	yes	12.6667	1	25.6667	2.10959
2	45.7726	3.8	2.8	66	61	255	4.5	3	3	3	2.5	1	1	yes	5.56667	1	38.6667	3.17808
2	75.6822	2	2.7	53	68	6.7	7	19	47	5	2.5	1	1	yes	3.96667	1	49.4	4.06027
2	77.5205	7.5	7.1	158	145	35.1	2.3	45		3	3	1	0	no		0	69.8	5.73699
2	68.4411	7.1	15.8	196	40	11.5	2.6	5	11	3	21	0	1	yes	25.4667	1	136.8	11.2438
1	63.1233	3.1	12	66	67	109.8	39.3	117	51	3	37	1	1	yes	8.63333	1	73.1667	6.0137
1	72.0959	1.3	9.8	75	203	15.2	1.8	23	9	3	2.5	0	0			1	35.5	2.91781
1	46.0521	2.3	5.3	240	138	39.1	25.5	3	3	3	2.5	1	1	yes	11.9	1	33.4	2.74521
2	56.4082	2.1	4.1	40	61	1.7	1.7	3	3	3	5	1	1	no		1	87.4667	7.18904
1	59.9014	1.4	1.4	53	73	18.6	5.1	99	5	3	2.5	1	0	no		1	57.6	4.73425
2	43.3233	1.8	1.4	45	45	9.8	1.4	292	4	3	2.5	1	1	yes	16.7333	1	110.133	9.05205
2	68.8055	2.7	5.3	106	64	2.8	2.6	8	9	3	2.5	2	1	yes	19.7	0	59.3	4.87397
1	65.3753	8.9	12.7	28	102	0.5	0.5	5	13	3	2.5	1	1	yes	7.33333	0	132.533	10.8932
2	42.2959	5.7	1.4	69	20	4.7	0.5	17	3	3	2.5	2	1	no		0	178.667	14.6849
1	69.3589	3.4	7.8	90	67	48.9	21.5	68	53		2.5	2	0	yes	3.23333	1	87.3333	7.17808
1	77.7096	6	3.5	76	69	12.1	115	2182	33833	3	2.5	2	0	yes	2.83333	1	9.23333	0.758904
1	64.2767	2.9	2.5	54	58	1.4	1.5	7	9	3	5	1	1			0	140.467	11.5452
1	64.4384		11.3		187	2.2	10.2	28	48	3	22	2	1	yes	6.1	1	30.3667	2.49589
2	65.5205	3	9.4	277	498	11.6	4.4	43	4	14	21	1	0	yes	3	1	30.8	2.53151
1	67.1397	8.2	30.1	384	283	8.5	1.3	38	4	23	22.5	0	0	yes	10.2333	1	42.2333	3.47123
1	50.0438	3.1	7.8	127	46	313.9	3.4	83	5	3	2.5	0	1	yes	15.1333	1	41.1333	3.38082
2	40.4082	1	10.8	20	20	0.5	0.5	6	6	3	8	1	1	yes	6.2	0	87.2	7.16712
2	64.389	5.6	4.3	168	144	8.3	1.1	19	3	29	12	1	0	yes	9.76667	1	40.6333	3.33973
1	76.3863	3.1	6.8	95	108	7.3	2.8	69	32	3	2.5	0	0	yes	12.3667	1	28.2333	2.32055
1	73.3342	1.9	2.3	37	49	2.9	1.5	3	3	3	4	0	0	yes	48.7667	1	80.4667	6.6137
2	58.1616	10.1		58		8	2.9	6	8	3	2.5	0	0	no		0	58.0667	4.7726
1	68.726	1.1	5.7	63	51	8.3	0.5	145	27	3	8	2	0	no		1	71.4	5.86849
1	80.8658	2.4	4.9	120	156	58.4	2	29	11	3	2.5	1	0	yes	1.8	1	65.1667	5.35616
1	55.1562	6.5	10.7	125	102	4.2	4.5	13	9	3	54	2	1	yes	3.26667	1	8.43333	0.693151
1	54.5014	2.6	2	20	27	9.1	5.5	16	13	3	2.5	1	1	no		0	81	6.65753
2	68.5973	2.2	3.2	86	112	30.8	3.5	151	7	3	2.5	0	0	yes	18	1	66.3667	5.45479
2	67.7616	0.62	8.1	78	92	4.5	0.5	3	3	3	22	1	1	yes	3.06667	1	28.2	2.31781
2	75.5315	7.6	2.8	82	52	234	1.9	746	21	8	2.5	0	0	yes		1	70.5333	5.79726
2	74.6822	3.5	10.3	229	300	10.6	3.8	11	19	3	6	0	1	yes	3	1	25.7	2.11233
2	78.4329	4.3	3.4	243	144	3.1	3.1	3	3	3	2.5	2	1	yes	17.8333	1	45.0333	3.70137
1	57.4849	1.3	2.8	46	47	15.3	1.1	466	15	23	2.5	2	0	yes	5.26667	1	26.5667	2.18356
1	55.4247	23.4	4	141	159	18.8	22.4	3	3	8	2.5	0	0	yes	3.06667	1	6.66667	0.547945
1	45.8521	3.4	2.5	61	60	5.2	0.5	8	5	3	2.5	1	0	no		0	93.5	7.68493
2	83.2575	2.7	4.8	29	37	12.7	10	22	8	3	2.5	2	0	no		0	95.1333	7.81918
2	65.3534	2.8	2.7	70	93	2.8	2.5	6	6	8	2.5	1	0	yes	73.0333	1	85.3	7.01096
1	69.0712	6.1	5	296	624	5.1	2.8	5	6	7	4	0	1	yes	4.16667	1	65.7667	5.40548
2	68.1397	0.75	1	47	49	5	4.5	3	3	3	2.5	2	1	no		0	112.167	9.21918
1	67.0055		13.3		77	123.4	3.1	21	4	3	2.5	0	0	yes	8.26667	1	67.2667	5.52877
2	60.9671	1.7	4.2	45	49	3.4	4.2	3	3	3	2.5	1	1	yes		1	11.5667	0.950685
2	48.4575		4.5		20	196	3.2	57	23	3	2.5	1	0	no		0	158.9	13.0603
2	52.8082	5.6	1.8	70	110	3.6	4.9	16	24	3	2.5	0	1	yes	20.8667	1	149.933	12.3233
1	75.589	3.1	9	44	65	10.5	5.4	263	7	3	2.5	2	0	yes	15.4	1	22.2	1.82466
2	57.6219	6.8		180		386.2	8.1	4	16	35	5	1	1			0	58.2667	4.78904
1	81.0959	8.5	6.2	141	271	29	1.7	363	3	13	7	1	0	yes	18.2667	1	69.1333	5.68219
1	66.0137	3.2	4.5	151	92	95.5	1.9	432	18	8	5	1	1	yes	2.06667	1	85.1667	7
2	65.9342	4.4	1.8	34	147	11.8	6.8	148	572	3	2.5	2	1	yes	3.26667	1	18.5667	1.52603
2	54.8548	9.6	9.9	74	78	11.8	4.5	3	2	3	26	1	1	no		0	133	10.9315
2	73.2795	3.6	4.6	72	49	8.3	3	443	13	13	8	0	0	yes	4	1	34.7667	2.85753
1	71.6658	3.8	5.3	131	66	3.4	1.7	33	21	3	2.5	1	0	no		0	149.033	12.2493
2	57.6274	1.7	2.5	27	42	7.5	1.6	29	14	3	4	0	1	no		0	104	8.54795
2	56.537	7.5		154		586		1295		3		0	0	yes	11.1667	1	182.9	15.0329
2	49.411	8.1	6.8	82	146	6.5	1.3	5	5	3	8	0	1	yes	15.3667	1	82.4333	6.77534
1	70.326		5.9		744	1.6	1.1	148	86	11	13	2	1			1	15.4667	1.27123
1	68.8986		2.6		46	2.7	2.1	22	14	3	2.5	1	1	yes	11.7333	1	44.2667	3.63836
1	78.7507	9.1	0.73	167	176	23.8	2.2	3	3	3	2.5	1	1	yes	23.4333	1	37.1333	3.05205
2	79.5808	5.2	3.9	153	204	3.9	1.7	6		3	3	2	0	no		0	68.9667	5.66849
1	49.1644	0.32	6.3	87	106	31.7	6	2293	16	3	2.5	1	0	yes	3.03333	1	7.1	0.583562
1	61.5973	4.5	6.5	414	113	6	4.4	6	6	3	5	2	1	yes	12.6	1	14.5667	1.19726
1	65.7041	6		216		3.9	0.5	6	3	24	32.5	0	0	yes	4.43333	1	45.1667	3.71233
1	48.3342	0.58	2.1	24	26	1.7	0.5	3	2	3	2.5	2	0	no		0	121.733	10.0055
1	53.9808	0.83	8	21	37	29.4	6.3	9	14	91	24	1	0	no		0	150.7	12.3863
2	65.9068	10.7	20.2	65	71	0.5	0.5	3	6	3	12	1	0	no		0	98.4667	8.09315
1	72.989	3.2	3.9	65	58	3	3.1	27	29	5	12.5	0	0	no		1	132.5	10.8904
1	63.8548	1.7	8.8	166	84	4.7	1.8	15	13	8	11	0	1	yes	15.0333	1	47.3	3.88767
2	56.3342		14.1		74	3.3	1.2	7	13	3	15	1	1	yes	7.76667	1	27.8333	2.28767
1	68.5014	1.8	4.2	56	60	9.6	2.9	81	14	27	2.5	1	0	yes	4	1	19.6667	1.61644
1	77.6658	3.9	2.1	59	51	4.6	3.7	256	43	3	2.5	1	1	yes	2.96667	0	69.9667	5.75068
2	70.0767	2.7	4.2	97	136	7.6	1.7	2	3	3	2.5	0	0	no		0	74.9	6.15616
2	75.2603	5.5	4.8	20	20	4.9	2.1	13	14	3	2.5	0	1	yes	3.16667	1	24.1333	1.98356
1	72.9041	3.6	44.7	145	145	0.5	0.5	3	7	3	31	1	1	yes	10.2	1	37.6333	3.09315
1	63.537	5	6.1	34	292	62	3.5	13	8	36	91	2	1	no		0	173.3	14.2438
2	55.0548	1.8	1.9	25	24	3.9	0.5	3	3	3	2.5	1	1	no		0	173.067	14.2247
1	67.7589	3.3	3.1	61	85	2.1	2.3	3	3	3	2.5	1	1	no		0	111.667	9.17808
1	65.8822	5.8	3.9	55	180	41.8	2.5	3	3	5	2.5	0	0	yes	13.5	1	28.2333	2.32055
2	67.8027	2.1	1	62	228	0.5	0.5	7	5	3	2.5	2	1	yes	11.2667	0	102.7	8.4411
2	63.4438	2.7	10.8	105	104	3.8	1.5	12	32	3	7	1	0	no		0	126.7	10.4137
2	76.3945	10.3	19.2	110	87	45.9	0.5	95	6	5	5	0	1			1	53.2	4.3726
2	64.2466	1.4	12.2	42	77	0.5	0.5	3	4	5	38	0	0	yes	52.8	1	85.3333	7.0137
2	56.3151	4.1	3.3	124	78	8.8	12	21	23	3	2.5	2	0	yes	4.23333	1	15.3333	1.26027
1	49.1534	2.3	2.4	49	54	6.1	1.2	44	49	3	2.5	0	1	no		0	114.033	9.3726
1	66.5123	4.2	5.1	43	25	51.7	2.4	3	3	3	2.5	0	1	yes	48.8333	0	185.733	15.2658
2	56.3808	0.95	1	44	52	28.9	1.6	13	3	3	2.5	1	0	yes	15.8	1	80.1	6.58356
1	70.0877	2.9	9.4	182	233	1.3	1.8	19	17	3	45	0	1	no		0	75.2667	6.1863
1	61.0384	1.5	5	41	62	61.7	19	83	36	3	74	0	0	yes		1	45.8667	3.76986
2	78.6822	7.3	3.7	79	94	4.4	1.3	4	3	3	2.5	2	1	no		0	82.8667	6.81096
1	55.7342	2.9	1	46	48	4.4	4.9	6	3	6	2.5	0	1	no		1	186.267	15.3096
2	75.0548	16.5	8.6	70	125	6.9	6.2	3	3	7	3	1	0	yes		1	91.5333	7.52329
1	56.7534	3.8	5	52	137	58.3	1.8	38	6	3	7	0	0	no		1	69.9667	5.75068
1	60.5452	1.6	3.3	20	35	11.5	7.3	81	43	3	12	1	1	yes	3.4	1	20.7667	1.70685
1	55.411	0.53	5.7	25	41	4.2	1.2	12	3	3	35	0	1	yes	12.5667	1	70.8	5.81918
1	73.2795	3.6	6.9	59	66	3.1	2.6	14	11	3	2.5	2	1	yes	3.66667	1	97.6	8.02192
2	52.2685	0.94	1	45	124	1.7	2.8	25	24	3	2.5	2	0	yes	10.3667	0	176.4	14.4986
2	40.9781	6.8		116		110	0.5	24	9		2.5	1	1	no		0	239.4	19.6767
1	58.7315	2.7		74		2.3	2.1	12	13	3	2.5	1	1	yes	3.13333	1	32.2667	2.65205
2	56.8493	0.7	1.7	34	114	170	4.6	343	16	3	2.5	2	0	no		0	164.9	13.5534
2	59.4521	6.1	4.4	113	35	256	2.4	1731	16	11	2.5	0	0	no		0	187.367	15.4
1	60.1151	10.3	13.1	121	74	4.1	1.4	3	3	3	2.5	1	1	no		0	146.233	12.0192
2	53.4548	4.5		804		2	1.3	5	5	3	2.5	1	1	no		1	117.8	9.68219
1	61.9123	3	3.4	36	53	2.6	2.5	32	43	3	2.5	0	1	yes	38.2	1	41.5333	3.4137
2	69.5945		8.3		201	3.6	2.9	8	5	3	2.5	2	0	no		0	69.5	5.71233
2	78.2795	3.3	10.2	68	93	5	3.1	2	7	3	29	1	0	yes	15.2667	1	40.7333	3.34795
2	62.3589	2.6	4.9	41	114	4.8	2	19	13	3	2.5	2	1	no		0	59.9667	4.92877
1	63.1973	2.5		42		72.4	3.2	843	18	3	2.5	1	1	no		0	101.233	8.32055
2	49.8438	2.3	1.7	52	53	3.7	2.1	233	3	3	2.5	2	0	yes	24.1667	0	123.367	10.1397
2	49.1973	1.7	11.7	31	143	1.5	1	3	11			0	1	yes	36.8333	1	72.6667	5.9726
2	66.6575	6.8		119		18.8	3.4	25	4	3	2.5	1	0	no		0	68.5	5.63014
1	57.9562	8.3	6.2	217	390	2.2	1.8	3	7	3	2.5	0	0	yes	9.03333	1	62.0667	5.10137
1	76.937	4.2	5.2	56	82	25.1	1.6	43	4	3	2.5	2	0	no		1	8.33333	0.684932
1	57	0.64	11.9	113	215	4.8	19.2	13	11	3	115	1	1	yes	3.06667	1	56.2333	4.62192
2	46.9753	10.2	9.6	30	34	1.3	1.4	7	26	5	67	2	1	no		0	125.233	10.2932
1	68.8493	3.1	3.5	91	89	2.2	0.5	3	3	3	2.5	0	1	yes	37.5	1	58.3333	4.79452
1	75.2959	11	9.2	243	142	5.5	2	31	15	3	2.5	0	1	no		1	13.5667	1.11507
2	67.6712	1.9	9.5	129	83	1.6	1.2	5	7	3	2.5	0	1	yes	16.4	1	130.8	10.7507
2	59.6849	0.7	4.9	110	84	18.1	2.3	25	23	3	2.5	1	0	no		0	158.833	13.0548
1	64.3288	4	1	44	52	23.2	2	42	3	3	2.5	2	0	no		1	71.8	5.90137
1	69.4274	1.4	5.9	51	98	18.6	1.4	8	14	3	2.5	1	0	no		0	86.5	7.10959
1	65.1123	1.6	1.4	158	131	7.4	6	3	3	3	2.5	0	1	yes	9.26667	0	212.067	17.4301
2	57.5699	9.7	10.9	240	51	3.2	1.6	36	32	3	23	1	1	yes	3.3	1	79.5667	6.53973
1	67.3288	5.8	8.7	81	146	18.8	2.3	15	22	5	6	0	0	no		1	48.9	4.01918
1	62.1616	3.6	3	147	205	6.2	3.3	9	12	6	7	0	0	yes		1	20.2	1.66027
1	40.4904	7.8	7.1	102	136	2.5	3.3	6	6	3	9	2	1	no		0	62.7667	5.1589
1	38.4	5.5	15	24	40	3.1	3.1	18	12	3	16	0	0	no		0	95.4	7.8411
1	68.9479	2.1	3	42	50	3.7	2	11	9	3	2.5	0	1	yes	9.8	1	24	1.9726
2	44.8795	2.3	4.2	39	47	35.9	1.2	355	3	13	2.5	1	1	yes	5.46667	1	35.4667	2.91507
1	59.789	3.9	2.4	145	45	3.4	1.9	14	13	3	2.5	1	1	yes	13.9333	1	46.5	3.82192
1	41.6904	4.7	8.5	38	38	1.9	1.4	3	23	3	5	2	1	no		0	200.367	16.4685
1	61.0055	1.9	29	111	106	2.4	1.4	4	2	3	21	0	1	yes	16.5667	1	43.4	3.56712
1	63.4082	0.63	0.83	53	45	67.5	1.5	11313	22	3	2.5	1	0	yes	11.3333	1	20.8333	1.71233
1	72.4438	5.8	8.5	54	52	1.5	1.7	4	5	12	8	0	0	yes	49.5333	1	77.4	6.36164
2	63.0329	4.4	10	94	96	112.5	3.3		8	3	2.5	1	1	no		0	65.7	5.4
1	72.2932	4.1	2.2	89	74	3.9	4.7	358	15	6	2.5	2	1	no		0	96.3667	7.92055
1	71.2603	2.2	2.8	53	33	1.4	1.2	7	8	3	2.5	2	1	no		1	117.833	9.68493
1	74.3836	5.3	6.1	97	104	36.4	3.8	1168	73	3	2.5	2	0	yes	3.66667	1	15.7667	1.29589
2	63.5726	3.3	6.7	76	71	58.4	15	26	74	3	6	2	1	yes	3.73333	1	10.0667	0.827397
1	69.1315	9.1	30.2	81	101	54.4	8.2	17	8	6	13	0	0	no		1	2.43333	0.2
1	69.3123	2.7	2.3	127	92	1.3	1	6	4	3	<3	0	1	no		0	116.4	9.56712
2	72.2192	2.6	2.4	86	109	139.2	2.1	14	16	3	<3	1	0	yes	38.5333	0	82.8	6.80548
1	70.211	1.1	2.4	40	122	1.9	2	5	2	3	2.5	0	1	yes	9.53333	0	84.6667	6.9589
2	72.8521	14.2	0.94	206	85	7	1.3	19	13	3	2.5	1	0	yes	16.7333	1	29.2	2.4
1	62.5918	2.9	6.4	211	516	1.3	1.2	3	9	8	11	0	1	no		1	138.633	11.3945
2	76.7534	7.8	8.1	62	97	18.7	5	6	3.7	3	8	0	0	yes	17.1667	1	59.8667	4.92055
1	69.2356	4.4	3.4	95	227	50.9	14.8	137	18	3	13	1	0	yes	3.1	1	17.2	1.4137
1	62.7918	0.87	24.7	28	21	4.1	1.3	76	31	3	67	0	0	no		0	125.7	10.3315
1	68.7863	2.8	3.6	46	78	5.2	7.1	23	11	3	2.5	2	1	no		0	108.9	8.95068
2	59.4493	2.3	6.8	40	36	1.1	0.5	18	16	3	4	1	1	yes	21.2667	1	68.7	5.64658
2	82.7863	4.3	8.6	145	154	12	3.6	3	3	5	22	2	1	no		0	59.1667	4.86301
1	73.2164	3.4	3	79	42	3	1.6	12	13		2.5	1	1	yes	5.3	1	56.6667	4.65753
1	51.6493	6.8	80.7	35	43	3	2.1	9	9	3	32.5	1	1	no		0	104.7	8.60548
2	48.3644	5.1		189		448.9	9.3	3	3	8	8	0	1	yes	3.3	0	58.0333	4.76986
2	55.5616	1.3	1.5	26	20	1	0.5	13	6	3	2.5	0	1	yes	13.1667	1	43.2333	3.55342
1	66.2082	6.3	5.2	63	70	6.5	4	3	3	3	2.5	1	1	no		0	139.3	11.4493
2	62.663	3	2.3	65	40	67.2	1.3	26	5	13	2.5	0	0	yes	9.93333	1	38.3333	3.15068
2	68.7781	2.6	0.92	66	44	67.9	1.5	3	3	15	2.5	2	0	no		0	191.8	15.7644
2	60.6575	3	4.3	52	177	4.3	45.6	7	53	3	2.5	1	1	yes	3.3	1	9.96667	0.819178
1	69.8685	33.5	17.2	136	215	7.5	9.9	231	113			0	1	yes	3.03333	1	7.33333	0.60274
1	59.2192	14.3	7.5	67	112	4.2	4.2	3	3	3	2.5	0	1	yes	11.7	0	199.233	16.3753
2	64.4603	2	3.1	42	46	2	1.2	3	3	3	2.5	1	1	yes	3.16667	1	33.1667	2.72603
1	72.9233	3.5	9.2	70	119	2.2	1.6	3		3	53	1	1	no		0	65.9667	5.42192
1	62.3562	6.3	11.4	88	154	9.2	2.3	23	4	3	6	0	1	no		1	26.4	2.16986
2	66.5945	24		221		2.9	3.2	27	12	13	9	2	1	yes	5.86667	1	55.3	4.54521
2	65.6521	1.6	5.7	55	87	3.4	2.9	14	5	3	2.5	0	1	yes	21.0333	1	71.2667	5.85753
1	71.9123	4.7	3.8	113	177	4.8	6.5	12	6	3	2.5	1	1	yes	3.23333	1	32.9333	2.70685
1	55.0959	5.2	9.6	71	122	1.2	1.9	3	5	6	4	0	1	yes	3.33333	0	74.4667	6.12055
1	56.411	1.1	4	20	20	4.4	4.9	6	7	3	7	1	1	yes	23.7	1	91.8667	7.55068
1	61.1315	1.9	7.7	70	90	3.6	7.7	3	6	3	2.5	0	1	yes	1.93333	1	35.9667	2.95616
1	69.2904	6.6	9.3	50	37	3.9	3.7	22	15	3	2.5	1	0	no		0	82.1333	6.75068
2	80.0082	6.2	4.4	128	136	10.9	0.5	214	16	6	6	0	0	yes	12.0667	1	28.0667	2.30685
2	74.4027		2.3		678	4.9	5.3	7	13	3	12.5	2	1	yes	8.83333	1	47.5333	3.90685
2	67.463	7.5		121		10.3	0.5	79	7	6	2.5	1	1	no		0	57.8667	4.75616
2	66.9014	1.9		84		1.6	0.5	12	12	3	2.5	1	0			1	54.9333	4.51507
2	59.4082	4.4	8.4	120	161	1.9	1.2	21	13	3	153	0	1	yes	13.4333	1	59	4.84932
1	50.5562	3.3	3.3	31	30	3.4	1.9	13	8	3	5	2	1	no		0	148.567	12.211
1	80.4164	2.1	8.1	96	166	4.8	4.2	5	13	3	3	2	0	yes	6.83333	1	63.5333	5.22192
1	82.1397	5.7		61		2.4	1.7	14	14	3	12.5	1	1	yes	2.1	1	38.8667	3.19452
2	81.5288	6.4	10.7	39	66	12.6	3.3	8	7	3	2.5	2	0	no		0	149.267	12.2685
1	61.4904	2.1	3.7	384	199	11.5	2.5	12	12	3	2.5	0	1	no		0	120.1	9.87123
1	69.9233	2.1	3.2	20	20	4.3	1.1	8	12	3	2.5	0	0	yes	7.66667	0	119.8	9.84658
1	72.7699	18.9	21.1	93	202	4.1	3.9	21	23	3	2.5	1	0	yes	8.83333	1	44	3.61644
1	64.4904	2.4	10.1	123	169	21.5	4.1	239	63	7	23	1	0			0	58.6	4.81644
1	55.389	9.6	9.3	67	200	2.7	2.3	3	2	5	2.5	0	1	no		1	67.1667	5.52055
1	56.2685	0.69	5	72	124	3.2	3.2	17	6	3	2.5	0	0	yes	9.56667	1	55.4	4.55342
1	49.0027		1.1		150	3.1	4.1	3	3		6	0	0	no		0	234.233	19.2521
2	67.1041	2.2	2.8	127	88	6.6	2.6	3	3	3	2.5	1	0	no		0	153.467	12.6137
2	59.1123	3.6	1.2	50	47	1.3	0.5	5	6	3	2.5	1	0	yes	19.4	0	94.3	7.75068
1	60.0438	19	5.4	457	274	41.9	5.3	3	3			0	0	yes	7.66667	1	14.1667	1.16438
1	67.8219	2.3	1.5	103	62	1.2	1.5	3	6	3	2.5	0	0	yes	21.6667	1	43.0333	3.53699
2	56.6603	2	3.4	55	63	1	1.2	4	4	3	2.5	1	1	no		0	74.6667	6.13699
1	64.5973	6.7	7.5	198	166	143	3.5	28	26	6	6	0	0	yes	8.03333	1	34.2667	2.81644
1	76.6356	8.9	10.2	87	110	2.2	1.3	4	8	3	54	1	1	yes	3	1	39.3333	3.23288
1	65.6712	2.3	3.9	161	147	2.8	5.4	3	13	3	2.5	0	1	yes	3.13333	1	12.5	1.0274
1	39.337	3.5	8.3	64	39	2.5	3.2	21	36	3	2.5	1	1	no		0	101.2	8.31781
2	41.463		10.3		38	1.1	0.5	4	9	3	5	0	1	no		0	67.6	5.55616
1	68.3781	4.9	3	94	82	3.6	2.6	8	4	3	2.5	0	1	yes	7.2	1	16.8	1.38082
1	75.9178	7.3	13.3	170	612	2.9	2.5	15	12	9	16	0	1			1	20.9333	1.72055
1	66.8877	2	1.7	88	167	1.7	1.8	3	3	149	2.5	0	1	yes	2.9	1	38.2667	3.14521
2	66.7836	3.6	10	86	196	44	7.3	611	95	7	61	0	1			1	8.13333	0.668493
2	58.9644	1.6	1.9	26	32	15.8	5.9	3	3	3	2.5	0	0	no		0	118.7	9.75616
1	63.6795	0.77	9.1	51	51	19.7	4.1	139	18	3	34	0	0	yes		0	186.133	15.2986
2	55.674	9	1.5	211	134	189	2.6	1531	21	5	2.5	0	0	yes		1	37.8333	3.10959
1	70.1041	1.5		90		4.9	2	14	7	3	2.5	1	0	no		0	101.733	8.36164
1	71.1014	3.2	5.8	87	117	1.8	1.6	2337	12	3	2.5	1	0	no		1	18.0667	1.48493
1	79.5233	14.3	32	1504	243	18.1	11.5	3	3			1	0	yes		1	2.6	0.213699
2	42.4795	1.1	1.3	20	20	8.4	22.1	218	376	3	2.5	2	1	yes	4.16667	1	17.0667	1.40274
1	54.874		6.1		53	5.2	4.3	5	3	3	2.5	2	1			1	56.6	4.65205
1	63.5096	1.9	9.6	32	42	3.2	1.4	6	4	3	8	0	0	no		0	69.7333	5.73151
1	65.5808	2.9	7.9	68	81	5.8	5.3	9	13	3	2.5	2	1	yes	3.16667	1	46.5667	3.8274
1	67.7616	10.8	27.5	78	162	2.4	2.3	138	77	3	24	2	0	yes	13.1	1	36.1	2.96712
1	75.2904	12.3	28.2	142	214	123.5	9.7	3	3	23	22	0	1	yes	7.33333	1	40.6667	3.34247
2	61.2411	4.9	4.9	141	102	12.9	3.5	47	28	3	2.5	1	0	yes	14.5667	1	26.1667	2.15068
2	80.7616	4.7	2.9	211	196	0.5	1.1	9	13	3	2.5	1	1	yes	4.23333	1	12.9	1.06027
1	61.3151	2.3	4.5	39	120	1.4	1.7	3	3	3	2.5	0	1	no		0	96.4	7.92329
1	70.3836	2.4	3.5	143	714	6.9	2	35	54		5	0	0	yes	37.9	1	79.5333	6.53699
1	47.4932	2.4	2.7	20	20	2.8	1.7	23	13	3	2.5	1	0	no		0	102.433	8.41918
2	58.0603		8.3		203	344.6	6	23	8	5	13	1	0	yes	5.93333	1	13.3667	1.09863
1	55.011	9.6	7.4	60	51	26.2	2.9	15	2	8	18	1	1	yes	4.1	0	98.6333	8.10685
1	71.8658	5.2	10.1	45	112	1.6	2.6	3	3	3	7	0	1	yes	10.2333	1	43.6667	3.58904
1	61.0877	0.74	9.4	28	89	2.2	1.8	13	12	3	2.5	0	0	yes	13.9	0	192.033	15.7836
1	75.9671	4.2	2.1	56	88	11.1	3.1	12	3	7	2.5	0	0	yes	3.26667	1	45.7667	3.76164
1	55.6795	6.7	8.8	77	92	356.4	6.5	245	11	3	4	2	1	yes	4.43333	0	69.2333	5.69041
2	75.526	2.9		44		2.1	4.6	5	8	3	2.5	0	1	yes	2.93333	1	26.7333	2.19726
2	70.4466	1.3	6.3	20	60	43.1	1.2	51	27	3	2.5	1	0	no		0	164.2	13.4959
1	72.4685		8.6		119	1.5	1.1	8	12	3	42.5	1	1	yes	3.53333	0	59.9	4.92329
2	51.3452	10.7	6.5	153	121	2.9	22.4	182	3533	3	2.5	0	1	yes	3.4	1	14.5	1.19178
2	67.9589	2.6	1.6	20	20	6.2	16.3	185	549		58	2	1	yes	3.9	1	17.7333	1.45753
1	53.6329	1	5.3	68	200	2.4	0.5	21	3	3	2.5	1	1			0	159.167	13.0822
1	64.1671	1.5	2.5	38	44	7.6	4.1	137	13	3	2.5	0	0			1	12.1667	1
2	65.2301	5.7	7.6	26	56	3.4	2.3	9	9	3	8	2	1			1	46	3.78082
1	60.137	7	3.4	61	66	2.9	2.6	6	5	3	2.5	1	1			1	83.4	6.85479
2	37.2192	6.9	4.6	33	32	1.7	1.5	9	15	3	2.5	1	1	no		0	146.7	12.0575
1	65.0082	3.3	2.4	51	57	3.4	4.8	36	27	3	2.5	2	0	yes	6.33333	1	46.1333	3.79178
2	77.326	3.1	3.8	42	34	28.3	3.1	23	41	7	7	1	0	yes		1	33.2	2.72877
1	70.9178	5.7		284		1.5	1.7	3	3	5	4	1	1			0	81.3333	6.68493
1	61.7315	2.8	1.7	52	47	2.8	2.1	4		3	2.5	0	1	no		1	15.5667	1.27945
2	73.589	4.6	3.7	70	109	49.8	4.2	21	11	5	2.5	2	0	no		0	216.8	17.8192
1	69.5041	5.9	4.7	161	246	4.4	3.1	19	9	11	2.5	1	1	yes	16.7333	1	29.1	2.39178
1	80.5534	5.4	10.2	229	432	6.2	3.6	37	39	3	5	0	1	yes	28.8	1	65.2667	5.36438
1	69.2192		5.2		115	66.6	2.5	72	44		2.5	0	0	no		0	231.867	19.0575
1	73.9397	6.1	4.1	167	172	0.5	1.2	6	6	3	3	1	0	no		0	116.9	9.60822
1	60.4685	17.9	9	63	77	36.5	4.7	148	8	7	2.5	1	1	yes	12.6	0	123.667	10.1644
2	68.463	3.2	5.4	37	39	124.6	3.7	94	5	3	2.5	2	1	yes	10	1	61.6667	5.06849
2	61.3616	2.1	1.6	57	64	4.3	2.2	13	6	3	2.5	1	1	yes	9.96667	1	67.3	5.53151
2	45.8411	9.5	6	263	113	1.8	1.6	5	3	3	6	0	1	no		0	65	5.34247
2	64.189	1.3	2.6	68	134	11.2	4.4	37	19	3	2.5	1	1	yes	9.13333	0	78.8333	6.47945
2	72.0932	4.3	5.1	444	216	9.3	0.5	11	14	3	2.5	2	0	no		1	126.9	10.4301
2	78.2849	3.6	4.1	216	202	0.5	0.5	13	44	3	2.5	1	1	yes	3.36667	1	36.8	3.02466
1	63.8301	1.5	1.8	71	45	47.7	6.5	3	3	3	2.5	0	0	yes	17.6667	1	58.1667	4.78082
2	80.2384	5.6	6.8	49	38	18.5	2.3	178	53	5	2.5	1	0	yes	3.63333	1	22.9	1.88219
2	69.6		4.2		151	1.5	3	7	12	13	4	0	1	yes	5.83333	1	23.3333	1.91781
2	56.0904		2.7		79	1.4	0.5	13	7	3	2.5	1	0	yes	45.3333	0	78.1667	6.42466
1	56.8767	2.2	10	85	217	1.3	0.5	23	29	3	8	0	1	yes	19.3333	1	47.2	3.87945
1	71.7945	1.8	1.8	61	67	9.9	2.9	7	3	3	2.5	1	0	no		0	122.733	10.0877
1	62.7699	7	4.9	120	140	2.3	3.2	3	3	4	5	0	1	yes	7.83333	1	61.9667	5.09315
2	55.6767	1.1		86		5.5	5.4	25	12	3	2.5	1	0	yes	7.93333	1	36.3333	2.9863
1	68.9781	6.5	9.5	129	151	0.5	0.5	14	12	3	5	0	0	yes	8.86667	1	54.7333	4.49863
1	56.4274	2.1	2.5	132	62	28.4	0.5	15	3	3	2.5	1	1	yes	40.3	0	150.433	12.3644
1	68.0329	1.1	8.4	88	95	42	3.6	34	4	3	23	1	0	no		1	67.1333	5.51781
1	67.8658	1.7	1.2	67	54	0.5	0.5	3	3	3	2.5	0	1	no		0	101.5	8.34247
1	65.8521	5.4	7	144	468	9.5	3.7	13	7	3	2.5	2	0	yes	16.6333	1	92.1667	7.57534
1	57.1096		3.5		87	1.6	1.8	13	9		6	0	1	yes	12	1	39.3	3.23014
2	67.5945	2.1	1.9	46	92	18.8	7.3	55	9	3	2.5	0	0	yes	3.23333	1	35.6333	2.92877
1	50.7342	16	8.5	43	38	5.8	4.9	24	29	3	2.5	2	1	no		0	102.367	8.4137
1	76.9726	8.4	7.1	444	252	321.9	59.7	21	27	41	92.5	0	0			1	25.4	2.08767
2	81.5342	8		145		11.2	6.9	21	8	3	49	1	1	yes	7.4	1	20.4667	1.68219
1	63.0027	9.8	8.4	143	107	6.7	1.2	3	6	6	11	0	0	yes	18.9667	1	59.7333	4.90959
1	65.5233	3.3	4.7	45	95	2.9	0.5	13	13	42	2.5	2	1	no		1	88.9333	7.30959
1	67.5014	5.8	7	119	106	1.9	1.8	4	7	6	3	1	1	no		0	66.2	5.4411
1	52.9233	7.8	5.6	101	65	42.2	1.3	1735	12	11	7	0	0	yes	3.26667	1	22.0667	1.8137
1	58.8466	1.4	1.7	73	47	8.4	5	23	13	3	2.5	1	0	no		0	230.767	18.9671
1	60.7151	3	8.4	195	110	0.5	0.5	13	9	3	16	0	1			1	4.9	0.40274
1	54.0767	0.86	2.6	42	42	20.6	3.6	9	13	3	2.5	1	0	yes	12.7667	1	35.8667	2.94795
2	69.1068	14.5	10.5	124	141	29	2.5	32	3	13	13	2	0	yes	33.8333	0	100.1	8.2274
1	66.2548	4.8	3.6	34	46	4.6	2.4	12	12	3	2.5	1	0	yes	7.23333	0	65.3333	5.36986
2	71.4658	1.8	1.3	141	123	5.7	5		14	3	2.5	0	1	yes	3.16667	0	65.2667	5.36438
2	71.0959		2		51	3.3	7.7	16	16	3	2.5	0	1	yes	8.06667	0	112.867	9.27671
1	57.589	4.2	9.2	41	53	602	2.7	3	3	6	12.5	1	1	yes	23.9667	1	24.3	1.99726
2	54.0082	1.3	1.2	48	47	16	3.8	24	11	6	2.5	0	0	yes	34.1333	1	68.8667	5.66027
1	57.7151	1.5	58	51	118	2.2	2.4	5	4	3	8	0	1	no		0	106.633	8.76438
1	63.0658	9.5	11.7	104	43	4.2	1.1	5	3	3	2.5	1	0	yes	3.06667	1	46.3667	3.81096
2	72.1233	1.5	2.2	55	75	28.7	0.5	418	12	3	2.5	1	0	no		0	82.3667	6.76986
1	63.5699	5.2	9.3	291	576	3.6	3.3	23	13	3	2.5	0	1	yes	7.33333	1	51.4333	4.2274
2	57.8356	1.6		173		49.3	3.1	19	5	3	2.5	1	1	yes	18.2	1	28.6	2.35068
1	70.6603	6.1	9.8	61	113	7.7	58.4	3953	13774	3	2.5	1	1	yes	3.06667	1	9.93333	0.816438
1	59.5205	7.3	6.3	37	44	1.4	1.2	4	5	3	6	2	1			1	40.1667	3.30137
1	54.7808		6.4		114	3.2	3.7	8	5	3	2.5	1	1	yes	34.9667	1	50.0667	4.11507
1	64.5671	7.2	8.6	372	238	9.6	2	3	3	15	7	0	0	yes	16.6333	1	58.4333	4.80274
1	77.0137	2.1	3.7	596	63	33.6	13.2	184	143	3	2.5	1	0			1	23.0333	1.89315
1	54.326	2.7	3.1	108	108	18.5	1.1	6	4	3	2.5	1	1	yes	11.0333	1	67.7	5.56438
2	59.1397	8.6	27	125	77	63.2	2.5	522	6	88	2.5	0	1	yes	3.26667	1	109.3	8.98356
2	44.5562	5.8	6.4	822	208	11.4	3.2	8	7	3	5	0	0			1	29.1667	2.39726
1	72.1151	2.5	8.1	92	84	2.3	2.2	5	7	3	2.5	1	1	no		0	137.833	11.3288
1	55.2027	1.3	3.1	58	67	19.1	1.2	7	3	3	2.5	0	0	no		0	154	12.6575
1	76.6329	5.6	1.8	143	228	13.8	7.7	5	4	3	2.5	1	0			0	92.3333	7.58904
2	53.0055	4.1	3.8	25	20	3.9	1.2	22	31	3	2.5	0	1	yes	64.4333	0	178.967	14.7096
1	74.7534	3.4	5.4	92	209		1.2	3	5	7	32.5	1	0	yes	2.66667	1	65	5.34247
1	60.1699	2.6	1.5	67	64	17.8	1.2	17	13	6	2.5	0	1	no		0	117.833	9.68493
2	42.1726	16	3.1	120	146	1.1	1.2	4	5	15	2.5	0	1	no		0	134.867	11.0849
2	51.2438	4.5	4.8	34	40	1.7	0.5	27	9	3	2.5	1	0	yes	14.9333	0	147.633	12.1342
2	36.3342	10.6	4.2	52	55	165.3	3.4	353	19	13	2.5	1	1	yes	5.86667	1	14.9	1.22466
1	49.9973	2.1	5.1	40	31	14.5	3.5	9	13	3	2.5	0	1	no		0	156.1	12.8301
2	65.5068	1.4	5.5	81	46	2.5	2.1	13	6	3	2.5	1	0	yes	18.5333	1	71.3667	5.86575
2	38.9233		3.5		96	17.5	2.2	16	6	3	2.5	2	1	no		0	79.9667	6.5726
2	69.7589	2.9	8.5	103	474	22.2	1.6	59	14	3	15	0	1	yes	3.2	1	59.5333	4.89315
2	58.3452	2.9	1.3	84	65	2.7	1.9	16	8	3	2.5	1	0	no		0	117.767	9.67945
1	71.6219	1.6	6.5	61	150	202.4	57.5	235	44	3	2.5	0	1	yes	1.2	1	25	2.05479
1	63.3753	7	10	110	66	12.6	3.3	9	6	3	28	0	1	yes	2.3	1	26.7667	2.2
2	62.9233	1.1	1.3	20	20	4.8	1.5	11	3	3	2.5	1	0	no		1	29.8667	2.45479
2	44.6329		7.8		78	12.6	2.8	13	15	3	27	2	1	yes	11.1667	1	26.7333	2.19726
1	54.0685	7.4	8.3	594	70	16.7	5.4	27	18	3	62.5	1	1	yes	30.1333	1	69.9333	5.74795
2	63.4767	1.6	4.8	25	41	1.1	1.5	3	3	3	2.5	1	0	no		0	116.833	9.60274
2	54.7863	9.1	13.5	53	104	1.6	2.5	8	13	1	2.5	1	1	yes	11.2	0	104.3	8.5726
1	66.1041	10.1	9	81	154	8.4	4.6	23	11	9	7	0	1	yes	22	0	191.967	15.7781
2	80.6329	2	2.2	95	127	2.1	1.3	11	14	3	3	2	1	no		1	37	3.0411
2	56.2548	1.4	20.8	78	115	0.5	0.5	3	3	3	2.5	0	1	yes	7.9	1	66.6	5.47397
2	72.7041	1.5	2.9	20	20	198.3	46.2	166	58	3	2.5	0	0	yes	3.06667	1	22.8333	1.87671
1	66.7918	3.4	3.9	148	143	24.4	5.1	7	4	13	2.5	1	0	yes		1	41.4333	3.40548
1	61.4384	2.8	8.3	113	98	2.1	1.4	9	16	3	8	0	1	yes	31.1	1	62.4	5.12877
1	65.4959	6.6		112		4	0.5	31	13	3	32	1	1	no		0	80.2	6.59178
2	63.8137	3.9	10.1	35	89	32.6	11	8	17	3	62	0	1			0	59.7	4.90685
1	68.063	1	3.7	63	138	1.5	2.5	5	11	3	2.5	1	0	yes	3.6	1	11.5333	0.947945
1	71.9096	8.2	8.7	204	240	7.3	4.4	73	31	3	2.5	1	1	yes	7.33333	1	22	1.80822
2	68.0767	2.6	2.7	78	108	4.5	1.7	15	68	3	2.5	0	0	no		0	92.8	7.6274
1	54.6356	0.77	1.9	25	40	27	2.7	3	3	3	2.5	1	0	no		0	192.267	15.8027
1	68.3863	8	7.3	83	108	6.8	1.8	25	3	7	12.5	1	0			1	63.2333	5.19726
2	59.674	1.8	0.82	71	38	7.7	2.2	23	7	3	2.5	0	1	yes	9.13333	1	24.3667	2.00274
1	48.8521	1.9	2.8	69	52	0.5	0.5	3	3	3	2.5	0	1	no		0	117.067	9.62192
1	46.0192	4.5	7.4	92	232	3.4	4	5	7	3	6	1	1	no		1	120.1	9.87123
1	72.011	4.7	8.7	194	168	2.9	1.1	16	5	3	6	1	1	no		0	129.767	10.6658
1	57.8027	1.3	1.6	35	32	2.2	1.3	12	9	3	2.5	0	1			0	116.333	9.56164
1	57.8877	9.1		60		26.4	2.5	7	17	3	4	1	1			0	57.4	4.71781
1	60.0685	2.5	5.9	22	36	80.2	21.9	17	13	13	26	1	0	yes	72.6	1	75.7	6.22192
1	70.9041	10.3	7.1	20	20	0.5	0.5	3	2	3	2.5	2	1	yes	10.5667	0	82.4	6.7726
1	80.5644	5.1	15	23	20	6	4.3	3	3	3	39	0	1	yes	22.4	1	62.7333	5.15616
1	63.0877	2.8	1.3	83	115	2.3	1.8	9	11	5	2.5	0	0	no		1	90.6	7.44658
1	65.4247	5.5	14.5	75	163	2.9	3.9	13	19	3	2.5	0	1	no		0	62.7	5.15342
1	50.3973	0.91	3.1	147	234	92.7	9.1	577	46	7	5	1	0	no		0	217.633	17.8877
1	68.2548	12.8	8.8	167	184	135	5.9	1522	35	6	5	0	0	yes	15	1	18.4	1.51233
1	58.4712	3.9	7.2	456	274	2.3	3.3	2	4	4	12.5	0	1	yes	12.9333	1	46.6333	3.83288
1	67.4986	2.4	2	36	32	34.5	0.5	4	2	3	2.5	0	1	no		1	109.8	9.02466
1	62.9041	0.96	2	51	64	118.8	1.7	3	3	3	2.5	1	0			1	56.0333	4.60548
2	55.6356	2.4	1.4	55	68	1.5	1.6	29	6	3	2.5	0	1	yes	3.23333	1	24.7333	2.03288
2	53.8877	3.6	1.4	20	22	1.7	2.3	2	2	3	2.5	0	1	yes	3.06667	0	79.8	6.5589
1	69.7315	8.8	5.3	22	26	28.1	1.5	9	6	7	8	0	1	yes	40.4667	1	87.6	7.2
2	69.8959	4.2	3.8	96	53	30.5	2.4	53	9	3	2.5	1	0	yes	28.7333	1	46.7333	3.8411
2	61.7534	4	5.4	72	160	1.6	1.1	63	23	3	24	0	1	yes	3	1	58.3333	4.79452
2	40.137	2.8	3.3	98	193	6	0.5	32	92	12	5	1	1	no		0	219.8	18.0658
2	46.4247	1.9	6.1	31	31	3.3	5.1	26	18	3	2.5	1	0	no		0	105.267	8.65205
1	70.8548	5.4	6.2	128	282	5.5	2	15	9	4	2.5	0	0	yes	14.8	1	38.5667	3.16986
2	65.7863	2.1	11	36	63	3.1	1.4	5	3	3	2.5	1	1	yes	21.8333	0	132.933	10.926
1	71.0548	5.5	10.3	267	116	5.2	1	3	3	3	5	1	0	yes	60.1667	1	101.7	8.3589
1	45.2795		10.4		57	2	1.9	7	3	5	2.5	1	0			0	98.8667	8.12603
1	68.063	10	3.2	195	660	0.5	1.5	9	4	3	2.5	0	1	yes	4.2	1	10.8333	0.890411
1	36.5288		2.8		36	4.9	2.5	48	13	3	2.5	1	1	yes	14.5333	1	91.9333	7.55616
2	56.4164	3.6	9.3	32	67	6.1	2.1	11	8	3	81	1	0	no		0	86.5667	7.11507
1	64.9041	1.9	9	20	29	1.9	1.3	4	3	3	76	1	1	yes	16.1	0	78.5667	6.45753
2	71.1397	1.8	5.5	100	118	10.2	4.9	38	15	3	2.5	0	0	yes	28.1667	1	65.2	5.3589
1	59.7233	1.7	5	20	25	4.6	1.6	8	3	3	2.5	1	0	yes	12.5333	1	37.5	3.08219
1	79.811	9.7	8	64	85	32.7	8	126	8	4	2.5	2	1	yes	3.33333	1	24.4333	2.00822
1	71.3644	4	6.5	58	169	29	2.8	253	63	3	65	1	0	no		1	0.766667	0.0630137
2	68.7753	5.9	20.2	70	187	5	5.9	47	69	16	2.5	0	1	yes	3.33333	1	20.7667	1.70685
1	57.9151	5.8	2.3	49	21	1.5	1.1	6	6	3	2.5	0	1	yes	9.93333	1	23.2	1.90685
2	64.2548	3.3	3.4	39	66	5	3.3	61	31	3	4.2	1	1	yes	6.9	1	39.0667	3.21096
2	64.6301	3.4	10.2	60	89	10	2.5	13	16	3	3	0	1	no		0	79.6	6.54247
2	49.4575	2.7		66		3.9	1.1	5	7	3	2.5	1	1	yes	12.2333	1	51.6	4.2411
1	64.8055	4.7	9.4	51	96	7.7	1.6	137	14	5	3	0	0	yes	3.23333	0	63.2333	5.19726
1	44.8986	9.1	5.9	109	69	74.2	2.3	23	11	5	5	0	1	yes	8.2	1	11.3333	0.931507
1	71.1397	4.4	5.4	130	257	7.6	4.5	19	13	3	3	0	1	yes	11	1	36.2333	2.97808
1	71.2356	4.9	3.2	516	492	0.5	0.5	2	3	7	3	0	1	yes	27.8333	0	121.367	9.97534
1	64.9096	5.1	10.7	84	74	2.8	1.9	169	93	3	14	0	1	yes	10.5333	1	38	3.12329
1	54.5151	5.4		89		2.4	2.5	2	3	3	2.5	0	1	yes	13.2	1	52.3667	4.30411
1	65.0795	3.4	3.3	58	62	152.3	2.8	11	13	3	3	0	1			1	78.2333	6.43014
1	76.1397	3.5	8.1	156	414	5.9	3.9	23	9	3	2.5	0	0	no		0	77.6333	6.38082
1	50.7671	8.1	27.6	74	54	1.8	1.2	27	16	3	25	0	1	yes	3.1	1	63.1333	5.18904
2	59.537	1.5	4.4	75	138	133	1.5	32	13	3	4	0	0	no		0	153.233	12.5945
1	81.2411	15	6.8	204	157	2.3	1.6	133	22	57	6	0	1	yes	2.83333	0	93.9667	7.72329
2	84.0192	11		474		27.1	4.9	23	122	3	32.5	2	0	no		1	74.0667	6.08767
1	66.4658	6.4		546		6.1	2.6	4	5	4	2.5	2	1	yes	11.9	1	46.8	3.84658
1	78.7699	2.2	4.1	94	606	3.3	2.6		7	3	2.5	0	0	yes	35.5	0	65.5667	5.38904
1	53.0575	4.8	6.1	84	66	6.7	1.5	17	5	11	22	1	0	no		0	181.067	14.8822
2	64.8493	6	29.2	108	51	3.2	1.8	9	6	3	39	0	0	yes	57	1	73.5667	6.04658
2	74.7315		3.3		57	7.3	2.9	35	7	3	2.5	2	1	yes	0.766667	1	33.2	2.72877
1	64.3342	2.4	1.5	49	41	4	3.8	3	3	3	2.5	2	0	yes	13.8	1	72.9667	5.99726
2	72.7781	1.6	7	74	146	1.1	3		3	3	2.5	2	1			0	66.5	5.46575
1	63.7233	7.1	5.6	462	408	8.2	6.3	3	3	37	5	0	1	yes	25.3667	0	92.1	7.56986
2	76.6164	11.9	5.7	456	564	853	114	821	39	3	2.5	0	1	yes	7.73333	1	26.4333	2.1726
2	67.1096	6.3	4.7	146	127	18.3	106.2	7	13	3	2.5	2	1	yes	3.53333	1	15.1	1.2411
2	78.3781	6.8	6.4	726	516	13.8	9.4	3	3	6	2.5	2	1	yes	3.26667	1	17.6	1.44658
1	63.9781	1	1.3	46	49	1.4	0.5	3	4	3	2.5	0	0			1	57.3333	4.71233
1	74.6849	8.1	8.1	109	636	2.3	4.3	34	29	5	12	0	0			1	22.1333	1.81918
2	65.9753	6		100		17.3	3	5	4	7	2.5	0	1	no		0	85.3333	7.0137
2	58.2795	1.9	3.7	37	31	1.9	1.4	3	3	3	2.5	1	1	yes	6.8	1	37.5333	3.08493
2	50.0603	3.8	1.8	48	33	6.7	0.5	7	13	6	2.5	1	1			0	101	8.30137
1	59.2247	9.7		36		4.4	2.9	3	5	5	22.5	0	1	no		0	59.4667	4.88767
1	72.8932	1.6	1.9	60	97	1.3	1.1	13	11	2	2.5	1	1	yes	9.9	0	104.767	8.61096
1	76.1315		10.6		232	9.4	1.3	16	8	146	33	0	0	yes	1.36667	1	36.6333	3.01096
1	66.5041	3.2	4	129	146	86.3	2	48	19	11	8	1	1	yes		1	42.1333	3.46301
1	72.8384	1.5	4.8	140	160	2.7	4.2	15	15	4	4	1	1	yes	25.8667	0	96.5333	7.93425
1	78.8356	3.6	6.9	78	178	24.3	1.6	14	32	8	2.5	0	0			1	101.967	8.38082
2	82.937	2.8	3.7	66	76	1.6	2.5	13	12	3	2.5	2	1	no		0	105.5	8.67123
1	57.8192	1.8	5	137	197	14.4	4.2	3	2	3	2.5	0	1	yes	12.5	0	79	6.49315
1	33.0411	9.7	4.6	67	41	13.9	12.5	117	392	16	13	0	0	no		0	143.5	11.7945
1	74.8603	6.7	6.4	52	90	94.7	4.4	392	17	32	15	0	0	no		1	36.2333	2.97808
1	61.3014	2.2	2	45	24	4.2	1.7	131	11	13	2.5	1	0	yes	20	1	41.9667	3.44932
1	76.5452	4.1	0.67	94	136	11.5	0.5	3	4	7	2.5	0	0			0	75.3667	6.19452
2	60.9479	1.4	2.4	89	74	295	11.9	3	3	3	2.5	1	1	yes	26.2667	1	110.533	9.08493
1	65.0493	4	8.1	68	99	2.7	87.6	413	17614	3	2.5	1	1	yes	3.26667	1	9.8	0.805479
1	71.5753	0.85	1.4	82	121	4.7	2.9	231	6	3	2.5	2	1	no		0	139.7	11.4822
1	61.2658	3.6	3.2	54	73	2.8	1.6	11	7	3	2.5	0	1	no		0	109.367	8.98904
1	70.0849		6.1		202	1.8	2.3	3	3	3	2.5	2	0	yes	50.8667	0	69.5333	5.71507
